# Supplementary material for: Influence of Shear Stress, Inflammation and BRD4 Inhibition on Human Endothelial Cells: A Holistic Proteomic Approach
Source: Cells. 2022 Sep 30;11(19):3086. doi: 10.3390/cells11193086 (PMC9563250; doi:10.3390/cells11193086)
Supplement: Supplementary file 1 [file cells-11-03086-s001.zip]

Archive with 1 entries (1 files):
- cells-1914399-supplementary.pdf
